# Supplementary material for: Applying a Tripodal Hexaurea Receptor for Binding to an Antitumor Drug, Combretastatin-A4 Phosphate
Source: Materials (Basel). 2024 May 27;17(11):2570. doi: 10.3390/ma17112570 (PMC11173554; doi:10.3390/ma17112570)
Supplement: Supplementary file 1 [file materials-17-02570-s001.zip]

Archive with 1 entries (1 files):
- materials-2994505-supplementary.pdf
